# Supplementary material for: New Secondary Metabolites from the Marine-Derived Fungus Talaromyces mangshanicus BTBU20211089
Source: Mar Drugs. 2022 Jan 18;20(2):79. doi: 10.3390/md20020079 (PMC8879399; doi:10.3390/md20020079)
Supplement: Supplementary file 1 [file marinedrugs-20-00079-s001.zip]

Archive with 1 entries (1 files):
- marinedrugs-1547805-supplementary.pdf
